# Supplementary material for: Physical descriptor for the Gibbs energy of inorganic crystalline solids and temperature-dependent materials chemistry
Source: Nat Commun. 2018 Oct 9;9:4168. doi: 10.1038/s41467-018-06682-4 (PMC6177451; doi:10.1038/s41467-018-06682-4)
Supplement: Supplementary file 4 — Supplementary Data 1 [file 41467_2018_6682_MOESM4_ESM.csv]

formula	source	is_train	m	V	Tmax	sg	MP_ID
Se1Sn1	FactSage	1	47.41914099	28.13143552	1300	62	mp-691
Fe1P1	FactSage	1	19.92345547	11.31291911	1800	62	mp-1005
Ac1Cl3	PhononDB	0	30.66389411	29.71486894	1000	176	mp-27971
Fe2Ni1O4	FactSage	1	15.95218328	10.72648154	800	74	mp-35596
Br3Pr1	PhononDB	0	50.98954184	31.39767561	1000	176	mp-23221
F1S1Sm1	PhononDB	0	18.40868119	17.51846207	1000	129	mp-3931
Br3V1	FactSage	1	31.10867104	35.99470534	900	194	mp-865473
I3Zr1	FactSage	1	53.07300496	47.6499054	1800	59	mp-570188
Ac1Cl1O1	PhononDB	0	18.87805775	21.84101963	1000	129	mp-30273
Cl3Cr1	FactSage	1	21.07989371	26.17019916	1200	153	mp-569890
O2Pr2S1	PhononDB	0	16.78555124	19.32203274	1000	164	mp-3236
Cl3Zr1	FactSage	1	25.53079464	32.01264135	1000	193	mp-22871
O3Sr1Ti1	FactSage	1	16.39929259	12.25585619	1800	140	mp-4651
C3Mn7	FactSage	1	9.85596335	8.892413565	1800	62	mp-21256
O1Yb1	PhononDB	0	14.64528652	13.3885353	1000	225	mp-1216
Cu1Te1	FactSage	1	42.42029443	23.01345576	700	59	mp-20826
F3K1Mg1	PhononDB	0	12.37716468	13.3199657	1000	221	mp-3448
Cl1Ho1O1	PhononDB	0	18.2631129	16.93111535	1000	129	mp-29731
Dy2O2S1	PhononDB	0	17.06238764	16.62816496	1000	164	mp-12669
C1W2	FactSage	1	11.27413427	12.68554974	1800	60	mp-2034
Cl1N1Th1	PhononDB	0	18.0011709	19.69751318	1000	129	mp-28065
Ba1H2	FactSage	1	1.000595919	18.78269154	800	62	mp-23715
Cu3Se4Ta1	PhononDB	0	44.34044199	23.29696812	1000	215	mp-4081
As2Cd1O6	PhononDB	0	18.79922426	11.65229538	1000	162	mp-7128
Ho2O2Se1	PhononDB	0	25.84391137	17.26384665	1000	164	mp-13974
H2La1	FactSage	1	1.000678773	15.07127499	1100	225	mp-24153
S2Zr1	FactSage/PhononDB	0	23.72553561	25.99887092	1800	164	mp-1186
Er2O2Se1	PhononDB	0	25.92363453	17.02374641	1000	164	mp-13975
Cl2Mn1	FactSage	1	21.54769324	26.05693991	900	166	mp-28233
Pb1Te1	FactSage	1	78.96869773	35.38841084	1200	225	mp-19717
F3V1	FactSage	1	13.83769654	13.85767649	900	167	mp-559931
C2Ca1	FactSage	1	9.241252606	16.40416332	700	12	mp-917
Te1Zn1	FactSage/PhononDB	1	43.24248299	29.57280772	1800	216	mp-2176
Hf1O2	FactSage/PhononDB	0	14.68323161	11.68851022	1800	14	mp-352
Br2Cr1	FactSage	1	31.49881141	29.38719884	1000	12	mp-567624
Ga2O3	FactSage	1	13.01324002	10.95927873	1800	12	mp-886
Se1Zn1	FactSage/PhononDB	1	35.77426345	23.66882271	1400	216	mp-1190
Cu3S4Ta1	PhononDB	0	29.59314224	21.17839542	1000	215	mp-10748
Mn4N1	FactSage	1	11.16112207	10.59218075	700	221	mp-505622
Cr2Fe1O4	FactSage	1	15.45487269	11.14250698	1800	227	mp-24900
Co1Li1S2	PhononDB	0	11.47946274	14.39751383	1000	164	mp-753946
Na2O1	FactSage	1	9.433966443	14.59618707	1000	225	mp-2352
O4Ti1Zn2	FactSage	1	15.71473031	11.22774065	1800	91	mp-542737
Co2P1	FactSage	0	20.30302011	10.63895796	1500	62	mp-22204
Cl1O1Pr1	PhononDB	0	17.90610812	19.34190656	1000	129	mp-27984
Al2C2Mg1	PhononDB	0	9.571961074	11.59647248	1000	164	mp-9514
F3Y1	FactSage	1	15.65340693	12.67627303	1300	62	mp-2416
Fe1P2	FactSage	1	19.92345547	12.70176246	1800	58	mp-20027
Nd2O2Se1	PhononDB	0	25.06001274	19.78146979	1000	164	mp-13971
C2Cr3	FactSage	0	9.756925175	8.797798234	1800	62	mp-20937
Br3La1	FactSage/PhononDB	1	50.72496485	32.26246073	1000	176	mp-23263
C1Nb2	FactSage	1	10.6357388	14.2691334	1800	62	mp-569989
Cr2Mg1O4	FactSage	1	12.23843122	10.93059456	1800	227	mp-19202
Fe2P1	FactSage	1	19.92345547	11.14776419	1600	189	mp-778
O1Pb1	FactSage	1	14.85252953	21.87711905	700	129	mp-19921
Nb1O2	FactSage	1	13.64892053	12.1821217	1000	88	mp-557057
Al2Ba1O4	FactSage	1	14.25458698	15.37535065	1300	173	mp-4202
I4Pt1	FactSage	0	76.88794454	37.56550199	600	61	mp-669496
Ba1C2	FactSage	1	11.04472212	23.87241205	1400	15	mp-10293
N2Se1Th2	PhononDB	0	26.52645384	20.40960802	1000	164	mp-7768
Cl2Cr1	FactSage	1	21.07989371	24.84400551	1000	58	mp-22857
C1Ta2	FactSage	1	11.2630944	14.0135927	1800	164	mp-7088
Ba1Br1F1	PhononDB	0	27.51713337	26.42754765	1000	129	mp-23070
Mn1O1	FactSage	1	12.39085729	11.34665972	1800	225	mp-714882
Al2O3	FactSage	1	10.04371805	8.742000774	1800	167	mp-1143
F2Ni1	FactSage	1	14.35261936	11.49630697	1600	136	mp-559798
In2O3	FactSage	1	14.04262055	13.66296066	1700	206	mp-22598
H2Sr1	FactSage	1	0.996476989	14.95415987	900	62	mp-23714
N2Sr1Ti1	PhononDB	0	16.33100288	14.76773089	1000	129	mp-9517
Ag1F1	FactSage	1	16.15337295	15.90125774	700	225	mp-7592
C1V1	FactSage	1	9.719169053	9.011545944	1800	225	mp-1282
C1Si1	FactSage/PhononDB	0	8.412929775	10.49638023	1800	186	mp-7631
Ba1I2	FactSage	0	65.95508912	44.18897936	1400	62	mp-23260
Cl1Li1	FactSage/PhononDB	1	5.804577841	17.10119836	1800	225	mp-22905
I2Sr1	FactSage	1	51.83264017	44.54187476	1400	62	mp-568284
S1Yb1	PhononDB	0	27.05213232	22.71082245	1000	225	mp-1820
As1In1	FactSage	1	45.33765365	29.52479935	1100	216	mp-20305
I2Pd1	FactSage	1	57.88151452	36.5405538	800	14	mp-27747
F1Li1	FactSage	1	5.083691232	8.511077024	1800	225	mp-1138
P2Zn3	FactSage	1	21.01997034	18.90428674	1500	137	mp-2071
As1Ga1	FactSage	1	36.11443992	23.76593632	1400	216	mp-2534
O2Ti1	FactSage	1	11.99133315	12.2255263	1800	12	mp-554278
O1Pd1	FactSage	0	13.90838501	13.09122286	1300	131	mp-1336
C3Cr7	FactSage	1	9.756925175	9.416769032	1800	62	mp-19855
Co1S2	FactSage	1	20.76626792	13.91304506	900	205	mp-2070
N1Zr1	FactSage	1	12.1423425	12.30737664	1800	225	mp-1352
Er1F1S1	PhononDB	0	18.63241466	15.96832498	1000	129	mp-10932
As2Os1	PhononDB	0	53.75164988	17.44840666	1000	58	mp-2455
Cu3P1	FactSage	1	20.82377948	12.54064742	1300	185	mp-7463
Cd1Te1	FactSage/PhononDB	1	59.76244255	36.41360397	1800	216	mp-406
O6Pb1Sb2	PhononDB	0	24.84300979	15.23780645	1000	162	mp-20727
Br1Li3O1	PhononDB	0	7.156902449	12.85639449	1000	221	mp-28593
Co1Fe2O4	FactSage	1	15.96828981	11.09462599	700	8	mp-705957
Fe2N1	FactSage	1	11.19806907	9.403088373	900	60	mp-21476
Br1Rb1	PhononDB	0	41.29615262	43.39025345	1000	225	mp-22867
S1Sr1	FactSage	1	23.4744145	27.86576677	1800	225	mp-1087
C1Ti1	FactSage	1	9.601507354	10.18761119	1800	225	mp-631
P2Yb1Zn2	PhononDB	0	30.52936054	19.06096905	1000	164	mp-9582
Br2Ti1	FactSage	1	29.93452949	32.19151362	1400	164	mp-27785
Sb1Zn1	FactSage	1	42.55084891	25.29272996	800	61	mp-753
I3Y1	FactSage	1	52.27993626	48.59633584	900	148	mp-571442
Cd1Cs1F3	PhononDB	0	25.32982411	19.00121119	1000	221	mp-8399
Br2Mo1	FactSage	1	43.59540138	32.54082726	1800	64	mp-29555
Br1Tl1	FactSage	1	57.44556019	38.97699896	900	225	mp-568560
Br3Ti1	FactSage	0	29.93452949	31.2155484	1400	2	mp-28214
As1Mg1Na1	PhononDB	0	15.91930134	23.46975083	1000	129	mp-5962
Cr1F3	FactSage	1	13.91435714	12.7238334	1200	167	mp-560338
In2Te3	FactSage	1	60.43601053	37.95178084	900	216	mp-622511
Cs1F3Yb1	PhononDB	0	28.5305005	18.36538085	1000	221	mp-8398
In1P1	FactSage	1	24.39332207	26.4199917	900	216	mp-20351
O2S1Sm2	PhononDB	0	16.91502716	18.00122029	1000	164	mp-5598
Te2Zr1	FactSage	0	53.19426754	32.05618275	1800	164	mp-1018107
C2Sr1	FactSage	1	10.5627837	19.61628414	900	15	mp-10497
Ca1H2	FactSage	1	0.983212732	11.89311012	1000	62	mp-23713
Ni1O1	FactSage	0	12.5722852	9.289164001	1800	225	mp-715434
Ca1Cs1F3	PhononDB	0	17.96289001	19.25802017	1000	221	mp-7104
Al2O4Zn1	FactSage	1	12.98878677	9.766595296	1800	227	mp-2908
Mg1Se1	PhononDB	0	18.58444584	20.92113426	1000	186	mp-1018040
O2Zr1	FactSage	1	13.61204052	12.25920084	1400	14	mp-2858
Ca1F2	FactSage	1	12.88869942	13.98632901	1400	225	mp-2741
Ni1Se2	FactSage	1	33.66739117	17.42897507	900	205	mp-20901
C1Hf1	FactSage	1	11.25344864	12.5787259	1800	225	mp-21075
Cr1N1	FactSage	1	11.03428603	10.67566841	1800	216	mp-1018157
F1S1Tb1	PhononDB	0	18.52713451	16.61080697	1000	129	mp-10930
P2Zn1	FactSage	1	21.01997034	20.20089752	1200	96	mp-11025
Fe1O4V2	FactSage	1	15.36825473	11.18745824	1800	227	mp-510496
S1Zn1	FactSage/PhononDB	1	21.51691307	20.23783757	1200	216	mp-10695
Mg1Na1Sb1	PhononDB	0	17.13788982	27.92256004	1000	129	mp-7090
Al2Te3	FactSage	1	22.2720278	36.64482954	1100	14	mp-29502
Ge1O6Sr1Te1	PhononDB	0	20.81130404	14.01647759	1000	149	mp-10341
O1Ti1	FactSage	1	11.99133315	10.87954662	1200	12	mp-1203
Br5W1	FactSage	1	55.69624848	35.92947811	900	12	mp-29554
O3V2	FactSage	1	12.17541794	10.96978289	1800	206	mp-25787
Li1Na1S1	PhononDB	0	8.142313796	17.82004425	1000	129	mp-8452
Ca1Rb1Sb1	PhononDB	0	35.88494688	41.81149639	1000	129	mp-9846
Ca1O3Zr1	FactSage	1	15.58762185	13.31309204	1800	62	mp-4571
Br1Na1	FactSage	1	17.85311722	27.37425941	1800	225	mp-22916
Cl2Ti1	FactSage	1	20.36760383	24.50959883	1500	164	mp-28116
I2Mn1	FactSage	1	38.34022799	36.1119561	900	164	mp-28013
Be1I2	FactSage	1	8.414614129	40.54283084	1400	72	mp-570886
As2Zn1	FactSage	1	34.92144218	24.31448333	1000	14	mp-7262
K1Li1Te1	PhononDB	0	14.1351493	30.52712483	1000	129	mp-4495
Cd1Se1	FactSage/PhononDB	1	46.38096974	29.97639805	1600	216	mp-2691
Be2C1	FactSage	1	5.148799976	6.754584153	1800	225	mp-1569
Ni2P1	FactSage	1	20.27448357	11.1193981	1300	189	mp-21167
Cl1F1Sr1	PhononDB	0	17.74101877	20.4533073	1000	129	mp-22957
Cl1Na1	FactSage/PhononDB	0	13.9462298	23.04806888	1000	225	mp-22862
I2Pb1	FactSage	1	78.70174914	49.91046809	900	166	mp-22883
Be1Te1	PhononDB	0	8.41765651	22.75275597	1000	216	mp-252
La2O2S1	PhononDB	0	16.75623389	19.91869823	1000	164	mp-4511
Mn2O4Ti1	FactSage	1	15.07434482	12.12971495	1000	95	mp-554528
Br3In1	FactSage	0	47.11546447	35.24289986	600	12	mp-570219
As1Ba1Li1	PhononDB	0	20.47819182	27.67551866	1000	187	mp-10616
Mg1O5Ti2	FactSage	0	11.88677443	11.69112015	1800	63	mp-28232
As2Ca1Mg2	PhononDB	0	19.71274026	23.774778	1000	164	mp-9564
Cd1S1	FactSage	1	24.94849466	26.21571571	1400	186	mp-672
Ca2I6Sr1	PhononDB	0	38.27761436	44.69916694	1000	162	mp-754517
Br1Cs1	FactSage	1	49.90228175	50.69609542	1500	225	mp-571222
Sr1Te1	PhononDB	0	51.94829477	38.00335903	1000	225	mp-1958
Te1Yb1	PhononDB	0	73.4430016	32.16577604	1000	225	mp-1779
Br3Ir1	FactSage	1	56.44146232	30.24441463	900	12	mp-27397
C2Mg1	FactSage	1	8.038398365	12.97360995	1800	136	mp-29771
Mo2N1	FactSage	1	12.22231134	12.24654466	1500	141	mp-27953
Pd1Te2	FactSage	1	58.02577557	25.29190536	900	164	mp-782
Ga1N1	PhononDB	0	11.66359302	11.74023813	1000	186	mp-804
Cd1O1	FactSage	1	14.00594152	13.68365397	1600	225	mp-1132
C1Nb1	FactSage	0	10.6357388	11.43008656	1800	225	mp-910
F1La1O1	PhononDB	0	13.24822898	16.34412924	1000	129	mp-7100
Ca1Se1	FactSage	1	26.58444261	26.52568836	1700	225	mp-1415
Hf1I4	FactSage	1	74.17023252	47.32039624	700	15	mp-569059
Cl2Fe1	FactSage	1	21.68582866	23.92096417	900	166	mp-23229
Cu1P2	FactSage	1	20.82377948	16.20834966	1000	14	mp-927
Cl2Co1	FactSage	1	22.13627281	21.81223685	900	166	mp-23240
Ca1I2	FactSage/PhononDB	1	30.45875024	48.05254569	1400	164	mp-30031
Ba1Hf1N2	PhononDB	0	29.0399313	18.27457962	1000	129	mp-10322
Al1Sb1	FactSage/PhononDB	1	22.08711952	30.28031211	1300	216	mp-2624
As2O6Sr1	PhononDB	0	17.85205783	13.00715502	1000	193	mp-983061
Mo1O3	FactSage	1	13.71261983	14.50879591	1000	14	mp-18856
Ca1S1	FactSage/PhononDB	1	17.81324688	23.34756493	1800	225	mp-1672
Ba1Cl2	FactSage	1	28.17834316	33.95821116	1100	225	mp-568662
I2Zr1	FactSage	1	53.07300496	35.66151015	1400	31	mp-570506
O3Pr2	PhononDB	0	14.36798318	16.16308316	1000	206	mp-16705
Fe2Mn1O4	FactSage	1	15.68960485	11.36225931	500	74	mp-33708
I3Mo1	FactSage	0	54.6354812	48.00250181	900	194	mp-864733
Li2Se1	FactSage	0	6.380151104	18.17852144	1300	225	mp-2286
Br2Ni1	FactSage	1	33.83784569	24.32229794	1200	166	mp-27637
F3Mn1	FactSage	1	14.11665228	14.25080202	900	15	mp-556560
Sn1Te1	FactSage	1	61.49728391	33.03341313	1200	225	mp-1883
Ca1Cl2	FactSage/PhononDB	1	18.81194919	29.183242	1000	136	mp-22904
Mn2Sb1	FactSage	1	37.85699134	16.70773808	1100	129	mp-20664
Mg2Sb2Yb1	PhononDB	0	35.93874711	28.67978283	1000	164	mp-10996
Ag1I1	PhononDB	0	58.30728402	36.60979166	1000	216	mp-22925
As1Na1Sr1	PhononDB	0	25.39685349	27.66240576	1000	189	mp-9775
H1Rb1	PhononDB	0	0.996191699	27.5025866	1000	225	mp-24721
Ca3N2	FactSage	0	10.37928513	18.88979652	1400	206	mp-844
C1Zr1	FactSage	1	10.61333153	13.18054509	1800	225	mp-2795
Cr2S3	FactSage	1	19.83384641	16.79810293	1800	146	mp-849081
Cu1O1	FactSage	1	12.78135345	11.12191187	1800	131	mp-1692
H1Na1	FactSage/PhononDB	1	0.965604999	14.28919226	1400	225	mp-23870
O4Sr2Ti1	FactSage	0	16.71414683	13.97565746	1800	139	mp-5532
I1K3O1	PhononDB	0	19.33882895	31.16417967	1000	221	mp-28171
Mg1S1	FactSage/PhononDB	1	13.82543596	17.87174547	1800	225	mp-1315
Br2Pb1	FactSage	1	57.66589389	39.54482598	900	136	mp-862868
N1Sc1	FactSage	1	10.67937717	11.5302318	1800	225	mp-2857
Br2Fe1	FactSage	1	32.87124679	26.31009562	600	164	mp-22880
O2S1Tb2	PhononDB	0	17.02099373	16.90863911	1000	164	mp-12668
Be1S1	PhononDB	0	7.034942558	14.47790233	1000	216	mp-422
F3Mg3N1	PhononDB	0	9.412378944	11.05423564	1000	221	mp-7604
Pb1Se1	FactSage	1	57.17260274	30.17964393	1400	225	mp-2201
Ni1Sb1	FactSage	1	39.60306863	17.49413203	1400	194	mp-810
Ca1Cd2P2	PhononDB	0	23.81787528	22.87371797	1000	164	mp-9570
Mg1O1	FactSage/PhononDB	1	9.648212528	9.63968366	1800	225	mp-1265
Cl3Y1	FactSage	1	25.34583667	35.25142086	900	12	mp-27455
Cu1S2Sc1	PhononDB	0	21.5925089	18.32228281	1000	156	mp-6980
Ho2O2S1	PhononDB	0	17.08965094	16.37000282	1000	164	mp-12670
Cd1F2	FactSage	0	16.25172514	13.80839055	1300	225	mp-241
Cu3Nb1Se4	PhononDB	0	38.17679335	23.27667056	1000	215	mp-4043
Fe3P1	FactSage	1	19.92345547	11.21835886	1800	82	mp-18708
Cu3S4V1	PhononDB	0	22.54198275	19.82405188	1000	215	mp-3762
K1Li1Se1	PhononDB	0	12.80817189	25.01434951	1000	129	mp-8756
Mo1S2	FactSage	1	24.03278075	20.88311114	1400	160	mp-1434
Al2Se3	FactSage	1	20.10979183	26.08664223	1200	9	mp-11674
Ba1O1	FactSage	1	14.32988451	22.12749192	1800	225	mp-1342
Mn1P1	FactSage	1	19.80679944	11.97116821	1300	62	mp-2662
F2Sr1	FactSage	1	15.61306527	16.81986028	1300	225	mp-981
F1K1	PhononDB	0	12.78566987	19.94643694	1000	225	mp-463
Fe1O1	FactSage	1	12.43641109	10.69503402	1600	139	mp-715262
O1V1	FactSage	1	12.17541794	10.64988943	1800	166	mp-714885
I1Li1	FactSage/PhononDB	1	6.581051464	33.50957108	1800	186	mp-570935
F3Ti1	FactSage	1	13.60040503	15.41310168	1300	221	mp-246
Be1O1	PhononDB	0	5.76490942	7.002532609	1000	186	mp-2542
F4V1	FactSage	0	13.83769654	14.42115917	900	14	mp-554799
I1K1	FactSage	0	29.88955569	46.37164869	1800	225	mp-22898
Fe1Te2	FactSage	1	38.84446019	21.37666504	1000	58	mp-19880
Li2Te1	FactSage	1	6.582912272	23.17929783	1000	225	mp-2530
Co1Sb2	FactSage	1	39.71209775	20.43948315	1100	14	mp-755
Ba1Li1Sb1	PhononDB	0	25.90387901	32.43784103	1000	194	mp-10485
Mn2P1	FactSage	0	19.80679944	11.62423966	1200	189	mp-1849
O5V2	FactSage	1	12.17541794	14.12816612	900	59	mvc-11944
F3In1	FactSage	1	16.30113055	16.04592978	1400	167	mp-6949
Cl3La1	FactSage/PhononDB	1	28.24420074	27.37948241	1100	176	mp-22896
Cl1Dy1O1	PhononDB	0	18.23102197	17.13361325	1000	129	mp-755323
Mg3N2	FactSage	1	8.885871509	12.59204303	800	206	mp-1559
H2Mg1	FactSage	1	0.967804676	10.23193647	1800	136	mp-23710
I3La1	FactSage	1	66.31702731	44.12905423	1000	63	mp-27979
O2Se1Sm2	PhononDB	0	25.30707763	18.93800439	1000	164	mp-13972
Cl3V1	FactSage	1	20.90444414	26.31376627	1300	148	mp-28117
Ag2Hg1I4	PhononDB	0	67.78054474	40.03809866	1000	82	mp-23485
Cu2O1	FactSage	1	12.78135345	13.13881402	1500	224	mp-361
Fe3O4	FactSage	1	12.43641109	11.09579872	800	227	mp-19306
Os1P2	PhononDB	0	26.63670225	14.95320269	1000	58	mp-2319
Ag1Tb1Te2	PhononDB	0	64.52472157	30.25533331	1000	113	mp-3551
Cl1Nd1O1	PhononDB	0	17.96150548	18.92123949	1000	129	mp-23058
N1Y1	FactSage	1	12.10034703	14.8787735	1800	225	mp-2114
C1Ta1	FactSage	1	11.2630944	11.25506318	1800	225	mp-1086
Fe2O4Zn1	FactSage	1	16.37629835	11.15258931	1800	227	mp-19313
Cs1I1	FactSage	0	64.91782843	60.67940135	1500	225	mp-614603
Mn1S1	FactSage	1	20.24743402	21.15465327	1800	216	mp-1783
I1Na1	FactSage/PhononDB	1	19.46375324	34.83754806	1500	225	mp-23268
Br6W1	FactSage	1	55.69624848	35.21705957	900	148	mp-28483
Co1O1	FactSage	1	12.58325246	12.11304958	1800	216	mp-715460
Mn1Sb1	FactSage	1	37.85699134	20.36576009	1100	194	mp-786
Mn1Se1	FactSage	1	32.39709761	26.17686885	1700	186	mp-999540
Cr2O3	FactSage	1	12.23472733	10.31632572	1800	167	mp-19399
Ga2Se3	FactSage	1	37.02728678	26.2145187	1200	9	mp-1340
Cl1Cu1	PhononDB	0	22.75675853	19.73369133	1000	216	mp-22914
Fe1Se1	FactSage	1	32.71036831	19.5002024	700	129	mp-20311
Al2O4Sr1	FactSage	1	13.55675185	14.16664406	800	4	mp-3094
Ga1Sb1	FactSage	1	44.33538476	30.06663719	900	216	mp-1156
Fe1S2	FactSage	1	20.36935417	13.57017903	1300	58	mp-1522
Ni1P2	FactSage	1	20.27448357	13.5109475	1000	205	mp-22619
Ba1Br2	FactSage	1	50.51294064	35.86351868	1400	62	mp-27456
Co1I2	FactSage	1	40.24418773	29.85507325	700	164	mp-569610
Se1Sr1	PhononDB	0	41.53244807	31.31322154	1000	225	mp-2758
Li2N2Zr1	PhononDB	0	7.434211122	10.36787088	1000	164	mp-3216
H1Li1	FactSage	0	0.880131381	8.103876754	1400	225	mp-23703
Al1N1	FactSage/PhononDB	1	9.220262437	10.63182084	1800	186	mp-661
Br2Sr1	FactSage	1	41.79215205	36.46354414	900	62	mp-567744
Cl1K1	PhononDB	0	18.59326437	32.69570429	1000	225	mp-23193
Fe2Mg1O4	FactSage	1	12.40453564	11.20432248	1800	227	mvc-6108
K2O1	FactSage	1	11.35345651	22.75630431	1000	225	mp-971
Ba1Se1	PhononDB	0	50.1340345	37.37056685	1000	225	mp-1253
N2S1Zr2	PhononDB	0	14.89911427	14.88344851	1000	194	mp-11583
Na1O3V1	FactSage	1	11.81192155	15.03637393	600	15	mp-19083
Hf1N1	FactSage	1	12.98752593	11.67963577	1800	225	mp-2828
Mg1O6V2	FactSage	1	11.9057732	13.00305003	1700	12	mp-504510
Br3Mo1	FactSage	1	43.59540138	35.33577223	1400	59	mp-23312
H2Ti1	FactSage	1	0.987153416	7.193809614	1800	139	mp-24726
Ga1Te1	FactSage	1	45.08676029	32.71471464	1100	12	mp-542812
Mg3Sb2	FactSage	1	20.26068394	26.69484179	1100	164	mp-2646
O1S1Th1	PhononDB	0	17.93764854	17.91880229	1000	129	mp-8136
Pd1Te1	FactSage	1	58.02577557	22.08564434	1000	194	mp-564
Cl3Nd1	PhononDB	0	28.45828557	26.18532946	1000	176	mp-23183
Li3Nb1S4	PhononDB	0	11.5602536	28.44365296	1000	217	mp-769032
C1Mo2	FactSage	1	10.67437782	12.61810004	1500	60	mp-1552
Ba1Br1H1	PhononDB	0	17.50297347	26.16244539	1000	129	mp-24424
Cu2Se1	FactSage	1	35.20969054	17.19957806	900	96	mp-1021499
F1Na1	FactSage/PhononDB	1	10.40218901	12.94680531	1200	225	mp-682
C1Ni3	FactSage	1	9.970409345	9.819836034	700	167	mp-7586
O3Sc2	FactSage	0	11.79991694	12.17867257	1800	206	mp-216
Ba1S3	PhononDB	0	25.99526693	25.81377711	1000	113	mp-239
Cl2Zr1	FactSage	1	25.53079464	23.27325654	900	160	mp-23162
La2O2Se1	PhononDB	0	24.83273763	20.91306521	1000	164	mp-7233
O2Se1Tb2	PhononDB	0	25.63089333	17.85719904	1000	164	mp-755340
Ba1Mg2P2	PhononDB	0	19.22450673	25.44457646	1000	164	mp-8278
Li2S1	FactSage	1	5.705869994	15.60690689	1200	225	mp-1153
Cl2Mg1	FactSage	1	14.41957838	25.64326963	900	166	mp-23210
Bi1I3	FactSage	1	78.95725372	51.13740915	600	148	mp-22849
La2O3	FactSage	0	14.34689675	18.52835831	1800	206	mp-2292
Cr2N1	FactSage	0	11.03428603	9.713804168	1800	162	mp-8780
Be1Li1P1	PhononDB	0	5.524124887	13.02163245	1000	129	mp-9915
I2V1	FactSage	1	36.35001714	34.87393412	1000	164	mp-1018138
Be1Se1	PhononDB	0	8.088942147	17.41183821	1000	216	mp-1541
Fe4N1	FactSage	0	11.19806907	10.93775679	700	221	mp-535
O1S1Zr1	PhononDB	0	16.00372941	14.06081522	1000	198	mp-3519
As2Zn3	FactSage	0	34.92144218	21.19141187	900	133	mp-680580
Nb1O1	FactSage	1	13.64892053	12.89802087	1800	221	mp-2311
Mn1Te1	FactSage	1	38.40347113	25.63899476	1400	11	mp-672389
I5Ta1	FactSage	1	74.59126042	46.82429817	1800	62	mp-570679
Co1Sb1	FactSage	0	39.71209775	16.91740404	1400	194	mp-2644
As2Cd3	FactSage	1	44.9575353	27.13088842	900	137	mp-1372
Li1Rb1Se1	PhononDB	0	17.94745242	27.23989308	1000	129	mp-9250
S2Ti1	FactSage	1	19.20201365	21.63543402	900	164	mp-2156
Li3N1	FactSage	1	4.641106408	11.22064105	1200	191	mp-2251
C1Mo1	FactSage	1	10.67437782	10.49670032	1800	187	mp-2305
O3W1	FactSage	1	14.71846741	14.41935662	1000	60	mp-19342
C6Cr23	FactSage	1	9.756925175	10.14604528	1800	225	mp-723
Ca1O1	FactSage	1	11.43462345	14.16604775	1800	225	mp-2605
Ba1Na1P1	PhononDB	0	19.38732217	28.98787696	1000	189	mp-9732
N2S1Th2	PhononDB	0	16.65983781	19.46061646	1000	164	mp-7769
Br3Cr1	FactSage	1	31.49881141	30.71492965	1100	148	mp-27734
Cr1F2	FactSage	0	13.91435714	13.86580773	1100	14	mp-554340
Cu3Nb1S4	PhononDB	0	26.20694968	21.08083829	1000	215	mp-5621
Br3Zr1	FactSage	1	42.59479744	38.21398698	1800	193	mp-23247
Li2O1	FactSage	1	4.840884876	8.426556127	1800	225	mp-1960
Lu2O2S1	PhononDB	0	17.1953011	15.41415347	1000	164	mp-12673
O1Sn1	FactSage	0	14.09915547	18.82135907	1200	129	mp-2097
K1Li1S1	PhononDB	0	9.739157169	22.00183636	1000	129	mp-8430
O2W1	FactSage	0	14.71846741	12.44684922	1800	136	mp-19372
La1N1	FactSage/PhononDB	1	12.7236913	22.04063819	1700	186	mp-567290
F2Mn1	FactSage	0	14.11665228	13.80439901	1000	136	mp-560902
Mg3P2	FactSage	0	13.61856268	21.97650469	1100	206	mp-2514
Ba1F2	FactSage	1	16.68950575	20.66981868	800	225	mp-1029
Ca1Mg2N2	PhononDB	0	11.20704561	13.43157653	1000	164	mp-5795
Cu3Ta1Te4	PhononDB	0	53.70103549	26.83355005	1000	215	mp-9295
I3Ti1	FactSage	1	34.7570245	41.75454813	1400	59	mp-23264
Co3O4	FactSage	1	12.58325246	9.673438948	1400	227	mp-18748
As1Cu3	FactSage	1	34.38326362	14.02822713	1000	220	mp-1966
Cl2Ni1	FactSage	1	22.10235453	19.74215731	1200	166	mp-27396
Mg1O3Ti1	FactSage	1	11.87980385	10.55803905	1800	148	mp-3771
I1In1	FactSage	1	60.27953229	39.0989247	600	63	mp-23202
Ga1P1	FactSage/PhononDB	0	21.44640567	20.86842948	1800	216	mp-2490
Cl1Rb1	PhononDB	0	25.05846731	37.57396344	1000	225	mp-23295
In1N1	FactSage	1	12.48379605	16.10373063	1400	186	mp-22205
Cs1Cu3S2	PhononDB	0	29.66816341	27.74995608	1000	164	mp-7786
F1Ho1S1	PhononDB	0	18.60391119	16.17113953	1000	129	mp-10931
C1W1	FactSage	1	11.27413427	10.59316145	1800	187	mp-1894
F2Mg1	FactSage/PhononDB	1	10.66327715	11.36435653	1500	136	mp-1249
Mg1Te1	FactSage/PhononDB	1	20.416168	34.56545388	1400	186	mp-1039
Mn1O4Ti2	FactSage	1	15.04580738	11.58156058	1000	227	mp-566588
Ca1O6Sb2	PhononDB	0	15.75728373	13.90542498	1000	162	mp-9125
As1Br3Ca3	PhononDB	0	29.94652047	30.33383711	1000	221	mp-27294
Mn3O4	FactSage	1	12.39085729	11.818215	1400	141	mp-18759
S1Ti1	FactSage	1	19.20201365	14.94002589	1800	187	mp-1018028
N1Nb1	FactSage	1	12.17167995	11.12900987	1600	187	mp-2634
Cr1I2	FactSage	0	36.8838261	37.86915683	1000	12	mp-27215
Ag1Er1Te2	PhononDB	0	65.45724841	29.52040718	1000	113	mp-12902
Br2Co1	FactSage	1	33.91740962	27.85646285	600	164	mp-30033
Ca1P2Zn2	PhononDB	0	21.10468992	19.42570406	1000	164	mp-9569
As1Ni1	FactSage	0	32.91100129	14.43602487	1300	36	mp-590
Br2V1	FactSage	1	31.10867104	28.69043202	800	164	mp-971787
Br2Zr1	FactSage	1	42.59479744	29.78678547	1400	148	mp-28495
Ba1Se3	PhononDB	0	50.1340345	29.58923848	1000	113	mp-7548
Ba1H3Li1	PhononDB	0	2.073702053	12.98092056	1000	221	mp-23818
Ba1Te1	PhononDB	0	66.14246642	44.54554728	1000	225	mp-1000
Cd1I2	FactSage	1	59.60942841	42.11414136	600	156	mp-582042
Br2Hg1	FactSage	0	57.14184032	38.36696595	1400	36	mp-23292
Co1Sb3	FactSage	1	39.71209775	23.66749217	1100	204	mp-1317
Cl2V1	FactSage	1	20.90444414	23.4742455	1300	164	mp-22877
Mn1O2	FactSage	1	12.39085729	12.01975561	1800	87	mp-19395
Fe1I2	FactSage	1	38.77975749	33.85461951	600	164	mp-571122
Mo2S3	FactSage	1	24.03278075	16.79510688	1800	11	mp-1627
Cl4K2Pd1	PhononDB	0	23.59336711	30.86828996	1000	123	mp-22956
B1P1	PhononDB	0	8.013862589	11.74984683	1000	216	mp-1479
Cl1La1O1	PhononDB	0	17.87179939	19.81840733	1000	129	mp-23025
Ba1F1I1	PhononDB	0	33.0563884	30.09983896	1000	129	mp-22951
O1Zn1	FactSage/PhononDB	1	12.85499721	12.42968076	1800	186	mp-2133
Cu2S4W1	PhononDB	0	29.00368341	24.23196804	1000	111	mp-8976
Be2Mg1N2	PhononDB	0	6.831606606	7.721617853	1000	164	mp-11917
Br2Zn1	FactSage	1	35.96678023	32.56555974	800	142	mp-647579
Na2Te1	FactSage	1	19.48003888	32.86574393	1400	225	mp-2784
Ag1Sc1Se2	PhononDB	0	35.77095476	22.14988836	1000	164	mp-12908
O2Sn1	PhononDB	0	14.09915547	12.62232642	1000	136	mp-856
Ca1Te1	FactSage/PhononDB	0	30.49865099	32.72544246	1400	225	mp-1519
Br2Mg1	FactSage	1	18.63626673	30.60917852	1400	164	mp-30034
Ba1Mg2Sb2	PhononDB	0	33.6607082	33.11134916	1000	164	mp-9567
As1Hg1O3	PhononDB	0	22.11014322	16.55913899	1000	162	mp-30284
Ca1O3Ti1	FactSage	1	13.73314033	11.45748222	1500	62	mp-4019
Al1As1	FactSage/PhononDB	1	19.83746595	23.56283029	1800	216	mp-2172
N2Zn3	FactSage	0	11.53631134	11.98035322	800	206	mp-9460
Co1F3	FactSage	1	14.3669144	12.61842999	1400	167	mp-561038
F3Ga1	FactSage	1	14.93017038	12.40074729	1800	167	mp-588
Br1K1	FactSage/PhononDB	1	26.25252254	37.86764922	1800	225	mp-23251
Hg1O6Sb2	PhononDB	0	24.67537423	13.96110027	1000	162	mp-754065
Cl4K2Pt1	PhononDB	0	25.66255162	30.73888016	1000	123	mp-22934
Br2Ca1	FactSage/PhononDB	1	26.69060786	34.28686992	1400	58	mp-22888
O3Y2	FactSage	1	13.5592857	15.32974877	1300	206	mp-2652
F2Zn1	FactSage	0	14.72224601	12.24340676	1000	136	mp-1873
Al2Fe1O4	FactSage	0	12.64432109	9.99783262	1800	227	mvc-16241
Br2Mn1	FactSage	0	32.55490191	31.06944716	900	164	mp-28306
O1Sr1	FactSage/PhononDB	1	13.52900546	17.6384574	1800	225	mp-2472
Mo1O2	FactSage	1	13.71261983	12.18264472	1800	136	mp-510536
Br1Li1	FactSage/PhononDB	1	6.386247498	25.85571852	1800	186	mp-976280
Cu1F2	FactSage	1	14.62573455	11.82287398	1800	14	mp-1229
F1Pr1S1	PhononDB	0	18.26402353	18.63416935	1000	129	mp-3992
Cl2Sr1	FactSage	1	25.2402384	29.1657555	1000	225	mp-23209
C1V2	FactSage	1	9.719169053	10.98068874	1800	60	mp-20648
F1Rb1	PhononDB	0	15.54332095	23.62656946	1000	225	mp-11718
Br1F1Sr1	PhononDB	0	24.25139035	22.66241319	1000	129	mp-23024
Br2Cd1	FactSage	1	46.70508564	34.14721549	800	186	mp-27934
Co1F2	FactSage	1	14.3669144	12.1038962	1800	136	mp-556520
Al1P1	FactSage/PhononDB	1	14.42007455	20.87766544	1800	216	mp-1550
Ba1S1	FactSage/PhononDB	0	25.99526693	33.65479805	1800	225	mp-1500
Al4C3	FactSage	1	8.311068492	11.65201416	1800	166	mp-1591
F1La1Se1	PhononDB	0	27.45641818	21.40360864	1000	194	mp-7738
H1K1	FactSage/PhononDB	1	0.982608704	23.10458513	1400	225	mp-24084
Mg2O7V2	FactSage	0	11.91955103	12.63104115	1700	2	mp-32500
Be1Br2	FactSage	1	8.098743944	33.9095639	1400	72	mp-30139
N1V1	FactSage	1	10.98602129	8.643608848	1800	187	mp-1018027
Cu1F1	FactSage	1	14.62573455	14.23079336	1700	216	mp-10634
Ca3Cl3P1	PhononDB	0	17.77725746	26.6401148	1000	221	mp-29342
N1Ti1	FactSage	1	10.83592397	9.619648942	1800	225	mp-492
F1La1S1	PhononDB	0	18.23128022	19.22344132	1000	129	mp-5394
Cl3Ti1	FactSage	1	20.36760383	29.20964452	1100	193	mp-571143
Li1Rb1S1	PhononDB	0	11.81420882	24.15663076	1000	129	mp-8751
Al2Ca1O4	FactSage	1	11.84370102	13.18745392	1800	14	mp-2963
Al2Mg1O4	FactSage	1	10.4902509	9.740809398	1800	227	mp-3536
I4Zr1	FactSage	1	53.07300496	47.7327125	900	13	mp-571235
Cu1Fe1O2	FactSage	1	16.88755341	11.73925988	1000	166	mp-510281
I2Zn1	FactSage	1	43.16231452	43.65770046	700	142	mp-27161
